# Supplementary material for: Nitrite lowers the oxygen cost of ATP supply in cultured skeletal muscle cells by stimulating the rate of glycolytic ATP synthesis
Source: PLoS One. 2022 Aug 8;17(8):e0266905. doi: 10.1371/journal.pone.0266905 (PMC9359526; doi:10.1371/journal.pone.0266905)
Supplement: S1 File — This GraphPad Prism file contains data that underpin the figures presented in this paper. (XLSX) [file pone.0266905.s001.xlsx]

## Sheet: Fig1
Panel A						Panel B						Panel C																														Panel D			Panel E
Time (min)	myoblasts		myotubes			Time (min)	myoblasts		myotubes				myoblasts														myotubes															myoblasts	myotubes		myoblasts	myotubes
												basal	7.82587	8.05192	6.75865	11.9145	13.1819	11.1248	9.7704	7.94324	8.91874	8.06502	7.1961	9.90925	6.63477		6.02158	4.78666	6.54166	6.99568	6.60274	4.81124	3.84457	5.02378	8.17136	7.37046	7.7369	8.69069	6.82404	10.166		88.27	76.18		22.9571	10.8788
7	0.98886	0.0256793	1.05493	0.018581		7	1.32856	0.16107	1.07665	0.157294		coupled	6.9304	6.61376	5.79588	9.50565	10.2898	8.59596	7.56538	6.76558	7.13915	6.81707	6.0764	8.58242	5.60722		4.77037	3.57786	5.2281	5.77773	5.44179	3.87315	3.2869	3.97616	6.40419	5.25372	4.74416	7.08503	5.70351	8.20575		80.26	69.32		16.562	11.9233
14	1.01141	0.00838609	1.02593	0.00725459		14	1.28336	0.0702864	0.848677	0.053692		proton leak	0.895469	1.43816	0.96277	2.40884	2.89211	2.52886	2.20502	1.17766	1.77959	1.24795	1.1197	1.32683	1.02755		1.25121	1.2088	1.31356	1.21795	1.16095	0.938095	0.557663	1.04762	1.76717	2.11674	2.99274	1.60566	1.12054	1.96029		84.92	77.19		21.1009	13.3087
21	1	0	1	0		21	1	0	1	0		uncoupled	20.56	23.82	20.32	35.95	40.27	32.72	32.08	21.81	23.51	24.18	26.15	30.26	23.44		13.61	14.41	17.48	13.02	10.59	9.93	9.82	9.67	23.18	26.39	16.75	23.52	16.33	27.54		76.99	80.86		14.9236	10.6879
28	0.334496	0.0137688	0.43561	0.0183577		28	2.50907	0.316037	2.60414	0.480861		non-mito	1.33071	1.61853	2.12168	2.42879	2.54808	1.50406	1.67295	2.15693	1.21365	3.06031	1.00138	1.98176	1.84743		2.15892	2.27935	1.40391	2.43516	2.04057	1.78373	1.75617	1.48483	1.32234	1.2503	1.44347	1.69177	1.7345	2.06016		74.48	80.63		13.9236	9.12562
35	0.331695	0.00950151	0.411475	0.0175529		35	2.78889	0.454283	2.28703	0.387649																																73.29	78.01		12.9371	10.5843
42	0.332745	0.00719881	0.394525	0.0209247		42	3.14793	0.211307	2.35649	0.339947		basal	1.03215	1.80047	10.6036	26.9565	16.75	24.4358	5.42354	9.51248	4.60296	21.9714	6.61364	21.5644	10.3301		1.92442	16.7741	12.902	14.3118	26.8206	1.37509	20.5277	10.4813	39.218	18.6357	19.895	24.3494	32.4097	18.3834		73.54	84.59		14.5485	17.6146
49	2.43836	0.06098	2.13996	0.165224		49	4.69314	0.548513	2.16705	0.191731		final	15.9528	14.5106	29.6347	53.149	48.0227	45.5681	27.2888	27.7052	22.0377	39.2107	26.3729	45.6308	33.0415		12.8863	30.6233	31.433	41.4217	57.5612	18.3371	36.5144	27.7309	25.1932	22.4946	24.2944	47.7653	57.7368	45.1842		84.19	76.08		18.5183	9.22996
56	2.54536	0.201578	2.13382	0.190236		56	3.86936	0.334335	1.9698	0.201096																																77.37	74.94		13.211	13.1158
63	2.27296	0.237203	1.9927	0.180809		63	3.45347	0.274275	1.84282	0.184662																																83.38	63.42		19.3784	12.466
70	0.209972	0.0260525	0.2444	0.0396428		70	4.24882	0.658921	2.30843	0.555748																																83.27	42.72		23.3513	5.59728
77	0.200149	0.0112855	0.249812	0.035578		77	4.15248	0.434896	2.01118	0.407557																																85.96	79.42		22.8079	14.6451
84	0.182053	0.0071794	0.221141	0.0273452		84	4.47581	0.611945	1.95189	0.388913																																83.36	82.16		22.8104	14.5703
																																											78.31			14.0474
																																										93.8462			38.68
																																										92.3035	82.3535		25.75	14.36
																																										96.8484	74.6514		68.34	11.79
																																										84.4897	73.8174		10.61	9.8
																																										82.589	77.7546		8.89	6.82
																																										79.9729	68.9265		8.58	5.56
																																										85.2438	72.9363		10.42	6.81
																																										86.5266	68.1263		11.28	4.84
																																										89.1759	71.5575		16.33	6.63
																																										84.1373	65.064		9.54244	3.68
																																										83.3105	79.3		8.13629	7.88
																																										84.0062	64.0439		7.71741	5.16
																																											62.5219			5.68
																																											75.0297			7.65
																																											72.037			5.23
																																											63.9275			3.6
																																											78.8256			7.26
																																											64.8614			5.47
																																											68.6071			5.52
																																											66.1528			4.38
																																											68.4816			4.87

## Sheet: Fig2
	myoblasts														myotubes
total supply	43.4891	42.6538	46.2335	85.87	80.6875	77.9133	52.4776	51.1345	48.8325	63.9456	44.0316	74.2675	44.8556		31.5143	39.1227	45.2978	49.9788	60.4218	25.3548	40.7405	35.1476	78.9926	51.6493	50.3294	68.1513	67.5715	69.1719
glycolytic	3.64599	4.48981	12.861	30.9359	21.1528	28.1515	8.68685	12.1655	7.58182	24.6651	9.01714	24.8741	12.5462		3.93562	18.3728	15.0869	16.6484	29.0259	2.98205	21.8118	12.1593	41.9473	21.0975	22.4792	27.2521	34.6889	21.7789
mitochondrial	39.8431	38.164	33.3725	54.9341	59.5348	49.7617	43.7907	38.969	41.2507	39.2805	35.0144	49.3934	32.3095		27.5787	20.7499	30.211	33.3305	31.3959	22.3728	18.9287	22.9883	37.0454	30.5518	27.8502	40.8992	32.8825	47.393
glycolytic	8.38368	10.5262	27.8175	36.0264	26.2156	36.1319	16.5535	23.7912	15.5262	38.572	20.4788	33.4926	27.9701		12.4884	46.9621	33.306	33.3108	48.0388	11.7613	53.5383	34.595	53.1028	40.8475	44.6641	39.9877	51.3367	31.4852
mitochondrial	91.6163	89.4738	72.1825	63.9736	73.7844	63.8681	83.4465	76.2088	84.4738	61.428	79.5212	66.5074	72.0299		87.5116	53.0379	66.694	66.6892	51.9612	88.2387	46.4617	65.405	46.8972	59.1525	55.3359	60.0123	48.6633	68.5148

## Sheet: Fig3
Panel A							Panel B							Panel C							Panel D							Panel E							Panel F					Panel G					Panel H
control	0.10 μM	0.25 μM	0.50 μM	0.75 μM	1.00 μM		control	0.10 μM	0.25 μM	0.50 μM	0.75 μM	1.00 μM		control	0.10 μM	0.25 μM	0.50 μM	0.75 μM	1.00 μM		control	0.10 μM	0.25 μM	0.50 μM	0.75 μM	1.00 μM		control	0.1 μM	0.25 μM	0.5 μM	0.75 μM	1 μM		control	1 μM	2 μM	5 μM		control	1 μM	2 μM	5 μM		control	1 μM	2 μM	5 μM
6.73	7.06	7.65	7.35	6.76	7.14		6.32	6.54	6.5	6.01	5.89	5.89		0.41	0.52	1.15	1.34	0.88	1.25		16.02	10.37	11.08	9.48	9.73	10.43		2.73	1.05	0.92	0.16	0.52	0.28		4.14	2.93	3.26	4.92		3.22	1.68	2.51	4.12		0.92	1.25	0.75	0.8
4.63	5.74	7.51	5.83	6.44	7.32		4.27	4.82	6.29	5.22	5.41	5.85		0.36	0.92	1.21	0.61	1.03	1.47		9.18	10.11	9.41	10.01	10.62	8.7		1.71	2.14	1.38	0.16	1.02	0.3		4.29	3.38	4.27	4.01		2.95	2.44	3.56	2.82		1.33	0.94	0.71	1.19
3.6	5.43	6.89	5.38	6.77	7.37		3.49	5.11	5.52	4.77	5.79	6.12		0.11	0.33	1.37	0.62	0.99	1.25		7.76	9.18	9.17	10.12	9.65	8.6		2.7	2.32	1.69	2.5	0.78	0.91		3.45	2.71	3.1	3.29		2.51	2.14	2.23	2.42		0.93	0.56	0.87	0.87
7.3	5.72	5.76	9.5	7.67	8.76		6.17	5.22	4.92	7.75	6.29	7.32		1.13	0.5	0.84	1.76	1.38	1.45		12.02	9.8	10.27	14.12	10.79	12.83		1.66	1.55	2.13	1.12	0.01	1.42		3.56	3.26	2.62	2.91		2.43	2.57	1.88	2.17		1.13	0.7	0.74	0.74
7.58	8.09	8.08	8.7	6.97	9.28		6.26	6.75	6.64	7.23	5.68	7.3		1.32	1.34	1.44	1.47	1.29	1.98		11.73	12.12	10.02	12.23	10.79	12.11		2.21	1.75	0.82	1.76	3.8	3.06		4.35	3.3	2.37	5.66		3.12	2.39	1.86	3.97		1.24	0.91	0.51	1.68
7.59	9.1	7.8	9.12	7.15	7.86		6.07	7.55	6.63	7.58	5.7	6.62		1.52	1.54	1.17	1.55	1.45	1.24		13.05	13.62	8.22	10.09	10.9	9		1.77	2.92	2.69	1.31	1.29	1.79		18.37	3.95	4.42	4.49		11.95	3.01	3.61	3.1		6.42	0.93	0.81	1.39
11.1	7.84	5.08	8.02	9.85	12.21		9.46	6.2	4.37	6.82	8.08	10.25		1.64	1.65	0.71	1.2	1.77	1.96		17.06	12.5	7.82	10.3	14.76	12.72		3.3	1.94	0.96	1.48	1.74	1.15		3.43	2.66	3.07	7.27		2.72	1.75	2.11	5.25		0.71	0.91	0.97	2.02
5.34	9.72	4.71	7.44	11.22	9.05		4.62	7.82	4.06	6.11	9.32	7.84		0.72	1.89	0.64	1.33	1.9	1.22		8.13	14.21	7.28	9.34	13.36	8.73		1.53	1.63	1.14	2.17	1.47	2.54		8.21	13.34	4.97	5.28		5.26	10	3.67	3.65		2.95	3.34	1.29	1.64
4.39	10.74	4.48	6.19	9.35	7.39		3.91	9.21	3.43	5.2	8.29	6.3		0.47	1.53	1.04	0.99	1.06	1.09		7.75	13.87	6.74	8.18	11.86	11.34		1.66	3.52	0.45	0.77	1.97	1.42		7.37	5.19	2.85	4.39		4.61	3.73	1.64	3.21		2.76	1.46	1.21	1.18
6.17	8.54	6.09	4.61	9.47	6.82		5.19	7.25	4.97	4.01	8.47	5.91		0.98	1.29	1.12	0.61	1	0.91		9.34	11.93	6.56	6.63	14.36	10.13		1.26	3.7	0.5	0.98	1.84	2.03		4.16	3.61	3.09	3.97		3.12	2.63	2.01	2.77		1.04	0.98	1.09	1.2
5.05	9.82	5.93	8.26	9.99	5.34		4.21	8.27	4.9	6.69	8.34	4.5		0.84	1.55	1.04	1.57	1.65	0.84		6.86	14.49	9.47	8.07	12.33	7.64		0.81	2.54	1.4	0.5	1.74	1.48		1.98	2.35	1.82	10.03		1.43	1.57	0.89	6.31		0.55	0.79	0.93	3.71
5.37	10.04	5.03	4.75	7.24	6.65		4.51	8.26	4.24	4.12	5.92	5.34		0.86	1.78	0.8	0.63	1.32	1.31		6.63	13.93	7.58	5.62	10.77	7.03		0.75	2.46	0.71	1.48	0.86	0.37		3.9	2.76	3.76	3.32		2.5	1.79	2.19	2.1		1.41	0.98	1.56	1.22
	4.25			6.57				3.55			5.58				0.69			0.99				5.9			8.81				0.96			0.81			1.97	3.59	2.75	2.36		1.55	2.48	1.8	1.38		0.42	1.11	0.96	0.99
	4.73			6.45				4.23			5.42				0.51			1.03				7.16			10.81				1.77			1.63			1.85	3.72	2.98	3.57		1.2	2.94	1.94	2.12		0.65	0.77	1.04	1.45
	4.97			6.94				4.25			5.64				0.71			1.31				6.38			9.95				1.49			0.94			4.4	2.83	5.42	1.73		3.02	2.23	3.87	1.03		1.38	0.59	1.55	0.7
	5.79			5.25				4.8			4.65				0.99			0.6				7.83			5.76				0.86			0.62			2.44	1.17	4.49			1.61	0.98	3.16			0.82	0.2	1.33
	5.1			6.39				4.4			5.29				0.7			1.1				6.79			7.01				0.88			1.23			2.19					1.5					0.69
	6.87			5.72				5.67			4.75				1.2			0.97				11.32			8.47				2.08			0.87
	5.81			6				4.93			5.14				0.87			0.86				8.94			7.76				2.24			0.68
	6.24							5.27							0.96							9.02							1.49
[truncated: 8 more columns]

## Sheet: Fig4
Panel A							Panel B							Panel C					Panel D
control	0.10 μM	0.25 μM	0.50 μM	0.75 μM	1.00 μM		control	0.1 μM	0.25 μM	0.5 μM	0.75 μM	1 μM		control	1 μM	2 μM	5 μM		control	1 μM	2 μM	5 μM
93.85	92.67	85.01	81.73	87.02	82.54		38.68	20.02	9.67	7.06	11.09	8.37		82.3535	77.1466	56.3051	73.6358		14.36	10.94	3.3	5.86
92.3	83.9	83.84	89.52	83.97	79.93		25.75	10.94	7.76	16.38	10.29	5.92		74.6514	64.008	75.4634	68.9151		11.79	3.7	6.56	6.97
96.85	94	80.15	88.55	85.41	83.01		68.34*	28.18	6.71	16.41	9.76	6.87		73.8174	71.5842	77.7669	70.238		9.8	7	7.88	8.14
84.49	91.31	85.45	81.52	82.03	83.48		10.61	19.74	12.24	8.04	7.83	8.86		77.7546	73.0322	72.5243	83.803		6.82	6.01	10.26	11.8
82.59	83.42	82.18	83.1	81.55	78.68		8.89	9.04	6.95	8.32	8.4	6.12		68.9265	78.5625	76.9698	70.3047		5.56	13.95	7.79	5.44
79.97	83.02	85.04	83.06	79.71	84.21		8.58	8.82	7.05	6.53	7.51	7.25		72.9363	57.3598	83.3228	73.6279		6.81	4.7	11.5	6.7
85.24	78.99	86	85.06	81.99	83.92		10.42	7.58	11.01	8.6	8.31	6.48		68.1263	72.0539	72.0062	74.5203		4.84	5.95	6.41	6.99
86.53	80.53	86.36	82.13	83.1	86.57		11.28	7.51	11.33	7.02	7.04	7.18		71.5575	79.2524	71.7517	70.2411		6.63	8.94	5.85	8.49
89.18	85.79	76.67	83.97	88.69	85.21		16.33	9.09	6.44874	8.25	11.21	10.37		65.064	78.6814	78.5878	68.9413		3.68	9.92	7.66	4.69
84.14	84.88	81.59	86.88	89.44	86.59		9.54244	9.23	5.84667	10.9493	14.37	11.07		79.3	72.4951	81.5909	72.1964		7.88	7.36	10.3	6.42
83.31	84.19	82.52	81.03	83.47	84.33		8.13629	9.34	9.13132	5.15207	7.47	9.13893		64.0439	76.3185	68.5106	69.0284		5.16	8.83	6.16	5.69
84.01	82.25	84.18	86.68	81.82	80.3		7.71741	7.82	9.51282	8.88322	8.19	5.37061		62.5219	65.8077	74.0133	73.14		5.68	3.93	7.01	6.84
	83.7			84.87				8.52			8.86			75.0297	74.9745	57.495	69.8275		7.65	9.59	3.2	3.46
	89.3			84				14.13			10.47			72.037	71.8239	64.8986	62.9701		5.23	6.35	3.23	3.08
	85.62			81.16				8.92			7.60279			63.9275	72.8528	48.9626	63.3406		3.6	6.59	2.48	3.69
	82.84			88.59				7.88			9.61184			78.8256	66.6441	58.4152	58.2109		7.26	4.16	4.01	3.13
	86.31			82.73				9.71986			6.34504			64.8614	64.6707	65.2567	59.4308		5.47	3.45	4.26	3.27
	82.52			82.97				9.41949			8.68883			68.6071	69.0644	65.0569	59.404		5.52	3.99	4.01	3.24
	85			85.66				10.267			9.01626			66.1528	79.1944	71.3946			4.38	7.22	5.19
	84.56							9.36435						68.4816	79.0751	70.4074			4.87	10.22	5.34
															83.1433					9.54

## Sheet: Fig 5
Panel A							Panel B					Panel C							Panel D					Panel E							Panel F					Panel G							Panel H					Panel I
control	0.10 μM	0.25 μM	0.50 μM	0.75 μM	1.00 μM		control	1 μM	2 μM	5 μM		control	0.10 μM	0.25 μM	0.50 μM	0.75 μM	1.00 μM		control	1 μM	2 μM	5 μM		control	0.10 μM	0.25 μM	0.50 μM	0.75 μM	1.00 μM		control	1 μM	2 μM	5 μM		control	0.10 μM	0.25 μM	0.50 μM	0.75 μM	1.00 μM		control	1 μM	2 μM	5 μM		control	0.1 μM
36.2131	37.5359	37.4548	34.6857	33.8693	33.9927		18.6299	9.92669	14.5236	23.768		16.9494	10.5079	13.0887	6.83674	14.7637	14.1999		11.818	4.97525	11.6919	9.87913		53.1624	48.0438	50.5435	41.5224	48.6331	48.1926		30.448	14.9019	26.2155	33.6471		31.8822	21.8714	25.8959	16.4652	30.3574	29.4648		38.0077	-3.5572	51.9776	23.7059		5.62109	5.92337
24.5234	27.7569	36.2777	29.992	31.1709	33.789		17.212	14.155	20.5332	16.4018		4.3058	1.47858	9.9199	12.5336	13.7353	16.0738		7.68094	4.27951	6.3409	12.829		28.8292	29.2355	46.1976	42.5257	44.9062	49.8628		24.8929	18.4345	26.8741	29.2309		14.9355	5.05747	21.4728	29.4731	30.5866	32.2361		30.2808	50.6018	45.5779	38.8317		4.54416	3.71132
19.9818	29.2692	31.884	27.4081	33.3226	35.3086		14.6037	12.3948	12.969	14.0419		7.95273	10.1661	9.99207	15.8417	20.3373	12.7096		3.3254	6.03777	8.93625	8.80191		27.9345	39.4353	41.8761	43.2498	53.6599	48.0182		17.9291	18.4325	21.9053	22.8438		28.4692	25.7791	23.8611	36.6284	37.9004	26.4683		25.7161	53.016	45.4756	30.8578		4.43447	5.08734
35.5586	29.9727	28.3577	44.7111	36.2843	42.1767		14.1402	14.8548	10.9366	12.5982		7.18011	13.0393	7.49387	11.2879	28.0706	13.7291		5.17633	8.8782	10.9033	20.773		42.7387	43.012	35.8516	55.999	64.3549	55.9058		19.3166	23.733	21.8398	33.3712		16.8	30.3156	20.9025	20.1573	43.6185	24.5576		38.8139	43.1903	47.188	29.361		4.76684	5.91592
36.1027	38.8974	38.3309	41.6968	32.8004	42.2241		18.1135	13.8859	10.7601	23.1208		4.37713	7.17966	8.43537	9.68637	9.47266	15.8055		9.35233	5.75153	8.86645	23.5334		40.4798	46.0771	46.7663	51.3832	42.2731	58.0296		27.4658	19.6375	19.6265	46.6541		10.8131	15.5818	18.0373	18.8513	22.4082	27.237		30.8559	32.6996	44.5992	43.8886		4.13566	4.6823
35.0947	43.5573	38.2135	43.7065	32.9263	38.1307		69.88	17.4533	20.815	18.0422		1.91977	6.46965	11.449	7.05171	14.309	17.467		-0.150274	17.5072	22.4877	19.3339		37.0144	50.0269	49.6625	50.7582	47.2353	55.5977		69.7298	34.9605	43.3027	37.3761		5.18654	12.9323	23.0536	13.8927	30.2931	31.4168		18.5475	33.3866	23.5948	38.5309		3.95288	4.16221
54.5065	35.8243	25.1439	39.2725	46.6156	59.0592		15.709	10.2389	12.2707	30.488		5.91843	8.90396	8.58762	11.2874	27.345	4.82561		13.8584	-0.226434	11.3437	13.8589		60.4249	44.7283	33.7315	50.5599	73.9606	63.8848		29.5674	10.0124	23.6144	44.3469		9.79468	19.9068	25.4587	22.3248	36.9723	7.55361		26.7974	23.2146	40.7949	62.2483		4.19679	4.57015
26.6178	45.1988	23.3869	35.2815	53.767	45.1167		30.776	57.9877	21.3248	21.2449		13.0613	12.4222	14.1487	19.3401	10.721	11.5711		51.8131	0.201203	7.64933	49.7305		39.6791	57.621	37.5356	54.6216	64.4881	56.6879		82.5891	58.1889	28.9741	70.9754		32.9174	21.5584	37.694	35.4075	16.6248	20.412		34.0508	32.7561	49.9237	50.4422		5.77084	5.0785
22.4765	53.0323	19.8742	29.9515	47.6511	36.2595		27.0275	21.6865	9.67891	18.6346		14.452	6.80784	13.8394	7.01109	14.1402	12.267		6.66757	16.4068	5.87474	27.8016		36.9285	59.8402	33.7136	36.9626	61.7912	48.5265		33.6951	38.0934	15.5536	46.4363		39.1352	11.3767	41.0498	18.9681	22.8838	25.2789		-0.215508	37.4087	45.1759	51.7279		6.10883	4.19819
29.9368	41.7762	28.6936	23.0724	48.6623	33.9864		18.0781	15.2853	11.7381	16.1414		7.39991	13.4498	13.4669	15.7755	21.6855	10.1766		20.0368	2.55224	7.54345	5.73581		37.3367	55.226	42.1604	38.8479	70.3478	44.163		38.1149	17.8376	19.2816	21.8773		19.8194	24.3541	31.942	40.6084	30.8261	23.0433		46.8707	29.2886	51.9314	31.2512		5.02472	4.51213
24.2677	47.6383	28.2493	38.6429	48.0964	25.9305		8.28919	9.16379	5.30856	36.995		4.83419	9.06204	9.46656	9.8871	23.1846	12.8879		2.18885	2.9893	1.79308	9.71905		29.1019	56.7003	37.7159	48.53	71.281	38.8184		10.478	12.1531	7.10164	46.7141		16.6112	15.9823	25.0997	20.3732	32.5256	33.2005		62.736	50.0771	48.0373	70.0672		4.96396	4.58784
26.0035	47.6546	24.4214	23.7117	34.1738	30.8324		14.6145	10.4455	12.9282	12.3154		5.05798	19.7293	10.199	10.3716	5.99277	12.8403		7.72092	0.626336	15.6526	18.7616		31.0615	67.3839	34.6204	34.0832	40.1666	43.6727		22.3354	11.0718	28.5808	31.077		16.2838	29.2789	29.4595	30.4301	14.9198	29.4012		19.788	-2.26153	26.4005	59.8706		5.07791	5.39151
	20.4874			32.1266			8.96978	14.4263	10.5074	8.11004			6.41171			6.96488			6.58721	6.10654	18.2831	4.21786			26.8992			39.0915			15.557	20.5329	28.7905	12.3279				23.8361		17.8168			52.5695	0.345776	37.7708	26.2181			5.1713
	24.2876			31.242			7.03627	17.0229	11.3318	12.481			5.68525			9.86211			4.53351	1.67253	23.6226	3.1809			29.9729			41.1042			11.5698	18.6954	34.9544	15.6619				18.968		23.993			20.8899	43.07	39.1226	20.8054			4.6113
	24.5016			32.5437			17.597	12.9215	22.5007	6.03679			9.24862			14.8887			7.0337	7.18465	21.1052	19.2475			33.7503			47.4324			24.6307	20.1062	43.6058	25.2843				27.4031		31.3893			34.568	14.3082	25.2488	60.3715			5.2246
	27.685			26.7333			9.4115	5.62411	18.4095				14.6143			7.8708			7.64184	10.5156	13.0174				42.2992			34.604			17.0533	16.1397	31.4269					34.5497		22.7453			42.3424	24.5971	54.7662	34.2139			6.35346
	25.3437			30.5067			8.74544						6.84265			5.67178			4.95835						32.1863			36.1785			13.7038							21.2595		15.6772			39.184	5.65703	63.5039	20.3098			5.37945
	32.7208			27.3783									9.94657			13.3072									42.6673			40.6855										23.3119		32.7075			28.5567	29.7403	67.5812	76.1243			4.76519
	28.4241			29.5763									15.4939			16.6724									43.918													35.2792		36.0494			44.8114	8.94621	48.3998				5.45884
	30.3902												18.6622												49.0524													38.0455					36.1823	35.7336	41.4212				6.34407
																																												65.1535
[truncated: 8 more columns]

## Sheet: Fig6
Panel A							Panel B							Panel C							Panel D
myoblasts			myotubes				myoblasts			myotubes				myoblasts			myotubes				myoblasts			myotubes
control	250 μM	500 μM	control	250 μM	500 μM		control	250 μM	500 μM	control	250 μM	500 μM		control	250 μM	500 μM	control	250 μM	500 μM		control	250 μM	500 μM	control	250 μM	500 μM
7.63595	15.3999	26.5014	4.41993	46.2741	39.7628		152.226	162.938	190.748	51.7464	64.5092	62.0231		159.862	178.338	217.249	56.1663	110.783	101.786		4.51888	5.19292	4.96003	3.4173	6.5225	5.87959
1.44645	44.1672	44.4966	36.7683	42.3285	32.5306		151.695	112.444	172.181	46.0448	58.8706	55.1269		153.142	156.611	216.678	82.8132	101.199	87.6575		3.97628	5.91784	5.18899	5.30367	5.90238	5.49072
34.3817	38.4182	20.5579	27.7588	51.7283	37.3904		143.767	112.108	172.986	61.8969	59.5194	55.2842		178.149	150.526	193.544	89.6558	111.248	92.6746		4.77371	5.68532	4.48168	5.37457	6.59974	5.98575
84.6614	64.5674	2.06408	36.8232	62.9451	32.135		219.844	160.874	257.231	67.8175	63.6548	63.2725		304.505	225.441	259.295	104.641	126.6	95.4075		5.30571	5.95496	3.80926	5.28909	6.85612	5.27471
64.3612	9.3112	13.0962	75.4361	13.9677	20.6019		241.996	218.515	181.71	56.1613	40.7584	45.4437		306.357	227.826	194.806	131.597	54.7261	66.0456		4.81735	3.93675	4.30853	7.85306	4.06506	4.93633
79.9698	23.8549	-1.08543	14.3404	25.1425	9.28007		191.003	211.342	220.769	45.7718	49.1427	30.1789		270.972	235.197	219.684	60.1121	74.2852	39.4589		5.51781	4.29241	3.7268	4.3228	4.76728	3.8617
31.4235	77.7423	40.7057	42.3524	64.9192	37.523		199.277	140.097	203.914	39.5416	49.5112	50.1125		230.701	217.839	244.619	81.894	114.43	87.6355		4.61486	5.76931	4.61181	6.85073	8.22052	5.60732
26.8954	41.2756	31.0293	33.2429	57.2628	39.7479		164.354	140.201	154.773	43.5294	55.7969	47.6576		191.25	181.476	185.803	76.7722	113.06	87.4055		4.56623	4.95172	4.64883	5.86637	6.99149	5.64188
16.7951	42.4188	-0.689919	98.2818	34.3891	55.8325		160.202	145.042	154.663	64.1408	53.5865	41.299		176.998	187.461	153.973	162.423	87.9756	97.1315		4.4595	5.18502	3.5828	9.09923	5.9711	7.79422
67.8869	23.4005	66.1121	35.8607	12.3056	34.5082		158.884	139.439	147.936	90.4052	79.7884	62.0429		226.771	162.84	214.049	126.266	92.094	96.5512		5.06078	3.79173	5.39942	5.48466	3.9786	5.26244
34.7249	45.7834	34.5951	45.228	66.307	70.0922		143.114	149.62	173.087	59.0746	76.5427	52.8616		177.839	195.404	207.682	104.303	142.85	122.954		5.33659	4.85699	4.71574	5.26441	7.1521	8.15701
64.6709	26.6559	65.8669	72.525	45.0002	23.519		204.778	173.524	136.042	86.8193	86.136	96.9074		269.448	200.18	201.909	159.344	131.136	120.426		5.51877	4.46693	6.26295	7.14902	5.67759	4.73707
43.9591	68.9746	30.5241	70.1208	57.5324	76.3217		149.423	237.774	173.952	65.5084	69.9228	94.8667		193.382	306.749	204.476	135.629	127.455	171.188		5.16249	5.58379	4.81039	7.69147	6.40893	7.16495
	25.0913	57.0195	62.1867	32.0745	50.9018			195.388	139.168	108.337	93.866	89.465			220.479	196.188	170.524	125.941	140.367			4.94541	6.41105	6.17618	4.98535	5.7934
	34.3779	53.2767		70.1552	67.2144			149.04	109.342		92.4356	86.4368			183.418	162.619		162.591	153.651			4.42087	6.72283		6.51133	6.97154
	38.5449	82.2801		68.469	95.1823			169.767	98.1832		73.0736	101.926			208.312	180.463		141.543	197.108			4.8667	8.18709		7.00622	7.55284
	84.8302	40.8953		100.678	75.1604			120.413	118.932		82.2873	74.756			205.243	159.827		182.965	149.916			7.36642	5.71685		8.59676	7.81682
					50.56							98.1148							148.675							5.8466

## Sheet: Fig7
	glycolytic ATP supply		mitochondrial ATP supply
	average	SEM	average	SEM
myoblasts control	7.78407	1.333	30.9403	2.711
myoblasts 0.75 uM nitrite	14.684	1.557	36.2867	1.88
myotubes control	10.0143	2.846	18.7549	3.549
myotubes 5 uM nitrite	16.4936	3.035	18.028	2.118

## Sheet: Fig8
	myoblasts				myotubes
control	63.7117	63.5974	65.0547		62.728	57.9261	55.7839
insulin	57.0318	71.3005	69.8687		68.8998	68.899	72.2086
NaNO2	52.716	62.1707	71.3682		63.3708	59.8038	61.5157
